# Supplementary material for: Phytochemical Analysis of Anastatica hierochuntica and Aerva javanica Grown in Qatar: Their Biological Activities and Identification of Some Active Ingredients
Source: Molecules. 2023 Apr 11;28(8):3364. doi: 10.3390/molecules28083364 (PMC10145884; doi:10.3390/molecules28083364)
Supplement: Supplementary file 1 [file molecules-28-03364-s001.zip]

Archive with 1 entries (1 files):
- molecules-2307496-supplementary.pdf
